# Supplementary material for: Mineral Biofortification and Growth Stimulation of Lentil Plants Inoculated with Trichoderma Strains and Metabolites
Source: Microorganisms. 2021 Dec 31;10(1):87. doi: 10.3390/microorganisms10010087 (PMC8779936; doi:10.3390/microorganisms10010087)
Supplement: Supplementary file 1 [file microorganisms-10-00087-s001.zip]

Archive with 1 entries (1 files):
- microorganisms-1530294-supplementary.pdf
